# Supplementary material for: Efficacy and in vitro pharmacological assessment of novel N-hydroxypyridinediones as hepatitis B virus ribonuclease H inhibitors
Source: Antimicrob Agents Chemother. 2024 Nov 27;69(1):e01455-24. doi: 10.1128/aac.01455-24 (PMC11784145; doi:10.1128/aac.01455-24)
Supplement: Table S1 — Full data table of compound solubility limits. [file aac.01455-24-s0003.xlsx]

## Sheet: Sheet1
	Supplementary Table 1. Individual solubility limits#
		pH 7.4					pH 5					pH 6.5
		Sol 1	Sol 2	Sol 3	Sol 4	Average Sol	Sol 1	Sol 2	Sol 3	Sol 4	Average Sol	Sol 1	Sol 2	Sol 3	Sol 4	Average Sol
	Electron withdrawing substituent >1 halogen
	1235	200	200			200	200	200			200	100	200	200		167
	1464	200	200			200	200	200	200		200	200	200			200
	1617	200	200			200	200	200			200	200	200			200
	1810	200	100	200		167	100	200	200		167	100	100			100
	Large ether R group
	1738	200	100	200		167	200	200			200	200	200			200
	1808	100	100			100	200	200			200	200	200			200
	1899	200	200			200	200	200			200	200	200			200
	2 R groups bound to central carbon
	1680	100	200	200		167	200	200			200	200	200			200
	1908	200	200			200	200	200			200	200	200			200
	1910	200	200			200	200	200			200	200	200			200
	Hydrophobic side chain
	1462	200	200			200	200	200			200	200	200			200
	1620	200	200			200	200	200			200	200	200			200
	1681	25	100	200	100	106	200	200			200	200	200			200
	1714	200	200			200	200	100	200	100	150	200	200			200
	1811	100	200	200		167	50	50			50	200	200			200
	Electron withdrawing substituent - not halogen
	1619	200	200			200	200	200			200	200	200			200
	1622	200	200			200	200	200			200	200	200			200
	1737	200	200			200	200	200			200	200	200			200
	1895	200	200			200	100	100	200		133	200	200			200
	Electron withdrawing substituent - 1 halogen
	1463	200	200			200	200	200			200	200	200			200
	1466	200	200			200	200	200			200	200	200			200
	1618	200	200			200	200	200			200	200	200	200		200
	1621	200	200			200	200	200			200	200	200			200
	1717	50	200	200	100	138	100	100			100	50	50	50		50
	1718	50	200	200		150	200	200			200	50	100	200	200	138
	1719	200	200			200	100	200			150	200	200			200
	Electron donating substituent
	1669	200	200			200	200	200			200	200	200			200
	1670	50	200	100	100	113	200	200			200	200	200			200
	1713	200	200			200	200	200			200	200	200			200
	#Solubility limits are reported in µM. The upper limit is 200 µM.
