# Supplementary material for: Efficacy and in vitro pharmacological assessment of novel N-hydroxypyridinediones as hepatitis B virus ribonuclease H inhibitors
Source: Antimicrob Agents Chemother. 2024 Nov 27;69(1):e01455-24. doi: 10.1128/aac.01455-24 (PMC11784145; doi:10.1128/aac.01455-24)
Supplement: Table S2 — Full data table of parallel artificial membrane permeability values. [file aac.01455-24-s0004.xlsx]

## Sheet: Sheet1
	Supplementary Table 2. Individual parallel artificial membrane permeability (PAMPA)# values.
		pH 7.4								FeSSIF pH 5
	Compound	Papp 1	Papp 2	Papp 3	Papp 4	Papp 5	Papp 6	Avg Papp	Interpretation	Papp 1	Papp 2	Papp 3	Papp 4	Avg Papp	Interpretation
	Phenyl group containing >1 halogen
	1235	2.28974e-06	4.40014e-06					3.34494e-06	H	2.27e-05	1.32e-05			1.8e-05	H
	1464	2.62305e-06	2.31087e-06	2.3e-06	2.73e-06			2.49031e-06	H	1.44e-05	5.01e-05	4.42e-05		3.62e-05	H
	1617	1.46127e-06	4.78e-07	9.11e-07				9.50091e-07	L	4.04e-06	2.61e-05			1.51e-05	H
	1810	1.13e-06	2.26e-06	7.59e-06	1.29e-06	3.89e-06		3.232e-06	H	1.72e-05	2.42e-05			2.07e-05	H
	Large ether R group
	1738	1.34e-06	9.64e-06	9.47e-06	1.23e-06			5.42e-06	H	1.99e-05	4.26e-05	3.74e-06	3.73e-05	2.59e-05	H
	1808	3.7e-06	2.6e-06	2.6e-06				2.97e-06	H	3.22e-05	9.19e-06	8.14e-05	9.58e-05	4.093e-05	H
	1899	2.28e-06	1.08e-06	2.16e-06				1.84e-06	H	6.93e-06	4.29e-06			5.61e-06	H
	2 R groups bound to central carbon
	1680	1.14e-06	1.14e-06	1.09e-06				1.12e-06	H	1.89e-05	4.21e-05			3.05e-05	H
	1908	1.18e-06	1.8e-05	5.64e-07	4.96e-06	5.68e-06	6.51e-06	6.15e-06	H	2.43e-05	4.11e-05			3.27e-05	H
	1910	7.37e-07	4.3e-06	8.96e-06				4.67e-06	H	3.92e-05	3.67e-05			3.795e-05	H
	Hydrophobic side chain
	1462	5.13e-07	9.71e-07	2.84e-06				1.44e-06	H	1.47e-05	5.56e-06			1.013e-05	H
	1620	1.38e-06	1.38e-06					1.38e-06	H	2.29e-05	1.49e-05			1.88844e-05	H
	1681	3.11142e-06	9.3918e-06	4.69e-06	1.74e-06			4.73e-06	H	2.85e-05	3.15e-05			3e-05	H
	1714	3.96102e-07	1.10447e-06	3.37e-06	1.18e-06	2.07e-06		1.62e-06	H	2.04e-05	2.66e-05			2.35e-05	H
	1811	1.70714e-06	3.97e-06	4.02e-06	4.6e-06			3.57e-06	H	-	-			-	-
	Electron withdrawing substituent - not halogen
	1619	1.36237e-06	6.77e-06	4.78e-06				4.30412e-06	H	5.91e-06	4.4e-05	6.91e-05		3.967e-05	H
	1622	6.07766e-06	5.13e-06					5.60383e-06	H	4.22e-05	1.31e-05	7e-05		4.17667e-05	H
	1737	1.91468e-06	1.06699e-05	8.58e-06	3.14e-06			6.07614e-06	H	0.000103	4.91e-05	5.89e-05		7.03333e-05	H
	1895	4.64316e-06	6.30784e-06					5.4755e-06	H	9.64e-05	8.34e-05			8.99e-05	H
	Electron withdrawing substituent - 1 halogen
	1463	4.28765e-06	6.56e-07	2.02e-06	3.05e-06			2.50241e-06	H	2.33e-05	3.78e-05			3.055e-05	H
	1466	2.99e-07	2.48e-06	2.29e-06				1.69099e-06	H	2.32e-05	1.76e-05			2.04e-05	H
	1618	3.95264e-07	5.82e-07					4.88632e-07	L	1.54e-05	1.74e-05			1.64248e-05	H
	1621	4.9e-07	4.47e-06	1.06e-05	4.88e-07	6.7e-06	4.44e-06	4.53133e-06	H	3.17e-05	2.09e-05			2.63e-05	H
	1717	1.61e-06	1.61453e-06					1.61453e-06	H	-	-			-	-
	1718	3.31478e-06	3.07e-06	3.29e-06				3.22493e-06	H	3.73e-05	5e-05			4.365e-05	H
	1719	2.81628e-06	2.99e-06					2.90314e-06	H	4.86e-05	7.88e-05	9.03e-05		7.25667e-05	H
	Electron donating substituent
	1669	2.03061e-06	2.2e-06					2.11531e-06	H	5.79e-05	5.55e-05			5.67e-05	H
	1670	2.14e-06	2.21e-06					2.175e-06	H	4.73e-05	5.21e-05			4.97e-05	H
	1713	2.11988e-06	1.4666e-06					1.79324e-06	H	6.35e-05	6.65e-05			6.5e-05	H
	#Values are reported in cm/sec. Papp: Apparent permeability. H: Papp > 1*10-6. L: Papp < 1*10-6.
